# Supplementary material for: Hormone Receptor Expression and Activity for Different Tumour Locations in Patients with Advanced and Recurrent Endometrial Carcinoma
Source: Cancers (Basel). 2024 May 30;16(11):2084. doi: 10.3390/cancers16112084 (PMC11171125; doi:10.3390/cancers16112084)
Supplement: Supplementary file 1 [file cancers-16-02084-s001.zip]

Archive with 1 entries (1 files):
- cancers-2989483-supplementary.pdf
